# Supplementary material for: Comparative Mitogenomic Analysis of Two Snake Eels Reveals Irregular Gene Rearrangement and Phylogenetic Implications of Ophichthidae
Source: Animals (Basel). 2023 Jan 20;13(3):362. doi: 10.3390/ani13030362 (PMC9913227; doi:10.3390/ani13030362)
Supplement: Supplementary file 1 [file animals-13-00362-s001.zip]

Archive with 1 entries (1 files):
- animals-2107475-supplementary.pdf
